# Supplementary material for: Exploration of nucleosome positioning patterns in transcription factor function
Source: Sci Rep. 2016 Jan 21;6:19620. doi: 10.1038/srep19620 (PMC4726364; doi:10.1038/srep19620)
Supplement: Supplementary Tables [file srep19620-s2.xls]

## Sheet: Table S1a
Table S1a - Composition ratios of PC1-5 in myoblast/myotube for 258 cis-regulatory elements
									-1	0	1
		Myoblast					Myotube
ID	motif	PC1	PC2	PC3	PC4	PC5	PC1	PC2	PC3	PC4	PC5
AHR_01	bHLH	-0.695236	-0.0763063	0.0117915	-0.0778243	0.00524181	-0.879912	0.0791435	-0.000325204	-0.00403002	-0.0019188
AHRARNT_01	bHLH	-0.803152	-0.000597693	0.0292492	-0.0260902	-0.0144722	-0.778825	0.131122	0.00696182	0.000775377	0.00245113
AHRARNT_02	bHLH	-0.797637	0.00865613	-1.60269e-05	-0.0107147	-0.0177847	-0.822362	0.0977198	0.00675038	0.00358623	-0.000233633
AML1_01	Other	0.167747	-0.178249	0.524662	-0.0625685	-0.0030294	-0.00540091	-0.196759	0.520913	-0.135869	-0.00393052
AP1_01	bZIP	0.489344	-0.00773228	-0.00118648	-0.292179	-0.117909	0.0268007	0.0808615	0.00837557	-0.103346	-0.598981
AP1_C	bZIP	0.653868	-2.38699e-05	0.0318614	-0.138465	-0.0131902	0.378987	-0.00900439	-0.00824402	-0.230801	-0.095428
AP1_Q2	bZIP	0.0899261	-0.270245	-0.0452718	-0.0581563	-0.144722	0.0362783	-0.0345919	0.0991334	-0.0477756	-0.0521701
AP1_Q4	bZIP	0.386635	-0.0123367	-0.0294648	-0.021521	-0.0586896	0.457287	0.0184237	0.0085883	0.000825119	-0.0497555
AP1_Q6	bZIP	0.190438	-0.0449871	-0.0729119	-0.0308831	-0.0197694	0.285869	0.161201	-0.0794881	-0.00423194	-0.228586
AP1FJ_Q2	bZIP	0.586747	-0.106431	-0.000895152	-0.0764589	-0.0279401	0.0205539	0.0323102	0.123041	0.00350353	-0.368044
AP2_Q6	Other	-0.893276	0.0501399	-0.00320336	-0.000455816	0.00293118	-0.893879	0.088957	-3.61113e-05	0.00209838	8.62433e-05
AP2ALPHA_01	Other	-0.507926	-0.00418769	-0.11626	0.0461397	0.00290814	-0.798202	0.00539504	-0.0231054	-0.0150078	-0.0069402
AP2GAMMA_01	Other	-0.413796	-0.121871	-0.0531752	4.89854e-05	8.6739e-05	-0.868274	0.0139956	-0.0174818	-0.0108277	0.000394343
AP2REP_01	Other	-0.0414547	-0.627954	-0.039658	-0.114704	0.0115904	-0.740224	0.000209121	0.000261179	-0.139464	0.0371261
AP4_01	bHLH	-0.355518	-0.126219	-0.0871988	-0.157175	-0.0801303	-0.833393	0.0885286	-0.0160636	-0.00542333	-0.0132394
AP4_Q5	bHLH	0.01432	-0.6013	-0.0613093	-0.0612395	-0.00825403	-0.500893	0.00426607	-0.0232298	-0.0270575	-0.111508
AP4_Q6	bHLH	0.0796068	-0.723161	-0.0412796	-0.0371994	-0.000671514	-0.831192	0.00433803	0.0433181	-0.0191814	-0.0323771
AREB6_01	Homeo	0.00650958	-0.739069	0.000413817	-0.000143019	0.0273479	-0.507688	-0.103345	0.0512543	0.0110217	0.0595308
AREB6_02	Homeo	-0.00254716	-0.770146	0.0020223	-0.0136666	0.0628439	-0.59566	-0.11344	0.0550397	-0.0397136	0.0458976
AREB6_03	Homeo	-0.354539	-0.417333	0.00451668	-0.0433738	0.0218293	-0.933103	0.00180222	9.35343e-06	-6.1129e-06	0.000189181
AREB6_04	Homeo	0.344641	-0.0213899	0.326707	-0.00393585	-0.053648	0.190361	-0.0204024	0.522244	-0.000334704	-0.09332
ARNT_01	bHLH	-0.362698	-0.0492281	0.0144446	0.0267309	-0.130332	-0.710899	0.0175061	-0.0557602	-0.0256731	-0.00261788
ARNT_02	bHLH	-0.126139	-0.324622	-0.000285957	-0.00503027	0.00374673	-0.865399	0.0348164	-0.00518537	-0.00234412	0.00431852
ARP1_01	Other	0.1684	-0.719694	0.0100314	-0.000614414	0.0195546	-0.544798	-0.0883909	0.00791354	-0.0113686	-0.0106924
ATF_01	bZIP	-0.0469232	0.0949707	0.173122	-0.254277	-0.092948	-0.517702	0.27118	0.0483033	-0.00289922	-0.0213107
ATF6_01	bZIP	0.102271	-0.166913	0.0950858	-0.398504	-0.0265075	-0.772258	0.0372863	0.0694464	-0.019168	0.000166696
BACH1_01	bZIP	0.541129	0.0016136	0.00297967	-0.178642	-0.158914	0.244882	0.0363562	-0.0800375	-0.0256504	-0.442941
BACH2_01	bZIP	0.274963	0.0320931	0.0124089	-0.470161	-0.0702793	0.0311533	0.194732	-0.0304979	-0.118259	-0.460589
BRACH_01	Other	0.387649	-0.0551007	0.162436	-0.0520237	-0.169109	-0.011569	-0.0200077	-0.00280993	-0.0153119	-0.284351
BRN2_01	Homeo	0.456793	0.113246	-0.0311482	-0.246891	-0.0458976	0.558915	0.027378	0.0114707	-0.0347546	0.00188558
CART1_01	Homeo	0.176949	0.582427	0.0985195	-0.0823875	0.00697244	0.750621	0.121424	0.0315906	-0.0270944	0.0157743
CDC5_01	Other	0.410455	0.467018	0.00124496	-0.0393699	0.0199412	0.932328	0.00987315	-0.00860243	-0.000358884	0.00105135
CDP_01	Homeo	0.342821	0.289486	-0.0444795	-0.162512	0.0133329	0.815321	0.0193158	-0.086241	-0.0143856	0.00489357
CDP_02	Homeo	0.203287	0.484815	0.0343975	-0.204346	0.0208448	0.758243	0.123935	0.0358499	-0.0435071	0.0120097
CDPCR1_01	Homeo	-0.0684865	-0.205619	0.0353938	-0.0018156	-0.0428707	-0.512231	0.0906502	0.0681431	-0.0328954	-0.0106248
CDPCR3_01	Homeo	0.501821	0.000204923	-0.00376019	-0.197233	-0.00364365	0.26064	0.0183295	0.00280572	0.000842741	-0.00630453
CDPCR3HD_01	Homeo	0.0688743	-0.239055	0.175961	-0.298905	-0.0375333	-0.133973	-0.120257	0.00310707	-0.0559782	-0.146267
CEBP_01	bZIP	0.524093	-0.0671118	0.176106	-0.0795375	-0.0136652	0.0410244	-0.153049	0.174097	-0.02324	-0.000143232
CEBP_C	bZIP	0.556274	-0.211579	-0.00788343	-0.053478	0.00488281	-0.171947	-0.062686	-0.0910898	0.0114875	-0.0284273
CEBP_Q2	bZIP	0.624184	0.0181447	0.0232076	-0.0484241	-0.0290935	0.569276	0.00146009	0.0374888	-0.00962146	-0.0125308
CEBPA_01	bZIP	0.591039	0.0374656	-0.00616618	-0.243254	-0.000230285	0.399705	0.0406575	2.06849e-05	-0.111613	-0.00180786
CEBPB_01	bZIP	0.471179	-0.0376039	-0.0132289	-0.193222	-0.0087284	0.69295	0.000175378	0.00163584	-0.0517212	-0.0158002
CEBPB_02	bZIP	0.205682	-0.0125696	0.00116938	-0.206832	-0.0342945	-3.93776e-05	0.231951	0.0452771	-0.0642625	-0.0659255
CETS1P54_01	Other	0.226725	0.311295	-0.00180398	-0.0770922	-0.0848616	-0.0199972	0.401395	-0.0761769	-0.0613898	-0.221078
CHOP_01	bZIP	0.277423	-0.15104	-0.00827179	-0.10126	-0.172931	-0.509815	0.249583	-0.0237208	-0.0105842	-0.0600192
CHX10_01	Homeo	0.869165	0.0502004	0.0011721	-0.013745	0.0175684	0.826294	-0.00852257	0.0116885	-0.000241371	0.0694737
CMYB_01	Other	-0.479859	-0.0575068	0.0074111	0.000147339	-0.117138	-0.902852	0.0470043	-0.000560969	0.00222186	-0.0019549
COMP1_01	Other	0.0668365	-0.0897178	-0.194296	-0.101724	-0.00199722	-0.560833	0.109906	-0.0939801	-0.0149645	-0.0133776
COUP_01	Other	0.366893	-0.463899	0.0721315	-0.000504605	0.0297222	-0.0295055	-0.293295	0.302161	0.00194907	0.0595036
CP2_01	Other	-0.0504463	-0.31202	-0.379912	-0.0635275	0.0267209	-0.713264	0.0248257	-0.121799	-0.0164899	0.00479582
CREB_01	bZIP	0.326121	-0.000803264	0.00171154	-0.354482	-0.00366771	0.00195223	0.352296	0.0195502	-0.110745	-0.0415787
CREB_02	bZIP	-0.157493	0.083112	0.0186172	-0.351071	-0.000134847	-0.562517	0.0990427	0.0350153	-0.0715198	-0.0198774
CREB_Q2	bZIP	0.19032	-0.00470876	-0.151053	-0.0590281	-0.222278	-0.190789	0.0257797	-0.0489082	0.216637	-0.10143
CREB_Q4	bZIP	-0.0368543	7.30787e-05	0.242624	0.0282762	-8.13851e-06	-0.491027	0.0339204	-0.000304449	-0.0519953	-0.000504898
CREBP1_01	bZIP	0.376287	0.410941	0.129603	-0.000461519	-0.000861934	0.756121	0.12158	0.0041904	0.0235363	-0.000501392
CREBP1_Q2	bZIP	0.0236562	0.142173	0.00658363	-0.331253	-0.122075	-0.481881	0.235784	0.00502328	-0.0507223	-0.032206
CREBP1CJUN_01	bZIP	0.35579	-0.0227777	0.0502495	-0.262059	-0.0116068	0.267153	0.194692	-0.00362545	-0.143153	-0.051036
CREL_01	Other	0.114657	-0.503708	0.161892	-0.0217635	0.00176013	-0.483437	-0.0324181	0.120696	-0.0266707	-0.0138144
E2F_01	Other	-0.304583	0.0286724	-0.122624	-0.025084	-0.0361074	-0.809352	0.0430961	-0.0241371	-0.00622564	-0.0122699
E2F_02	Other	-0.0874758	0.030974	0.598683	-0.0148702	-0.0913066	-0.721281	0.0475153	0.138414	0.00717611	-0.00117905
E2F_03	Other	-0.552998	0.149135	0.036024	0.00587646	-0.0477373	-0.77795	0.107214	0.00149259	0.016062	-0.0143475
E47_01	bHLH	-0.59065	-0.0715218	-0.0646942	-0.00221853	-0.0552619	-0.842707	0.0498788	-0.0111028	-0.00618339	-0.053305
E47_02	bHLH	0.00219381	-0.813231	-0.0396289	-4.18536e-05	0.0114716	-0.798017	-0.000761023	-0.072671	-0.0191069	0.0176627
E4BP4_01	bZIP	0.455785	0.424663	0.0190371	-0.00451597	-0.00438203	0.83062	0.0828493	0.00823835	0.0361635	1.62825e-05
EGR1_01	Other	-0.79223	0.0644985	1.23437e-07	-0.015276	0.0104974	-0.888313	0.0825227	0.000279887	-0.000118312	0.00676738
EGR2_01	Other	-0.779081	0.00949888	0.00281657	-0.0728531	0.0122645	-0.854408	0.068014	0.00340967	-0.0197594	0.00456915
EGR3_01	Other	-0.799192	0.0346941	0.00229856	-0.0802543	0.00544453	-0.837541	0.115184	-5.48862e-05	-0.00299947	-1.5889e-05
ELK1_01	Other	0.0145613	4.0386e-05	-0.28422	-0.0352741	-0.100524	-0.45467	0.113085	-0.129471	-0.00273387	-0.124976
ELK1_02	Other	-0.00332558	0.390694	0.00487642	-0.249186	-0.0584639	-0.350983	0.402228	-0.00956467	-0.0865678	-0.0709502
EN1_01	Other	0.421629	0.0918946	0.22281	-0.0280431	-0.0311034	0.220883	0.0467074	0.336526	0.0503349	-0.0145366
ER_Q6	Other	0.228817	-0.595147	0.000104258	-0.100455	0.0192831	-0.497263	-0.062592	0.00476808	-0.0792624	-0.00106453
EVI1_01	Other	0.632725	0.0996881	-0.174663	-0.0266355	0.000837963	0.724384	0.00166301	-0.202595	0.000958517	-0.00266295
EVI1_02	Other	0.579466	0.0112621	-0.342564	0.00197617	-0.00409569	0.670613	-0.0206173	-0.205852	-0.0123545	-0.00155929
EVI1_03	Other	0.504462	0.171461	-0.118254	-0.0553992	-0.0027169	0.873607	0.0163182	-0.0508432	-0.0016438	0.00508749
EVI1_04	Other	0.524905	0.216202	-0.0802411	-0.0604545	0.000104334	0.785071	0.0282646	-0.127398	-0.0131872	2.24523e-05
EVI1_05	Other	0.649447	0.0765073	-0.0116586	-0.0188914	0.018727	0.837444	0.000294003	-0.0869264	-0.0164763	0.0154704
EVI1_06	Other	0.434197	0.100357	-0.295368	-0.0500744	0.000595177	0.607031	0.145546	-0.146655	-0.00472713	0.00770927
FAC1_01	Other	0.179062	0.0222738	-0.62704	-0.0724379	-0.000516393	-0.00600588	0.0405348	-0.622345	-0.132308	0.0125372
FOXD3_01	Other	0.0177497	0.518865	0.270147	-0.116424	0.0304856	0.608914	0.0399469	0.268991	-0.00691263	0.00117906
FOXJ2_01	Other	0.150117	0.617241	-0.0681802	-0.0770362	0.0192368	0.726101	0.0799954	-0.115101	-0.00756059	0.0217691
FOXJ2_02	Other	0.0100496	0.700665	0.0718152	-0.1418	0.00657503	0.723797	0.182939	0.0210957	-0.0223484	0.002603
FOXO1_01	Other	0.539149	0.161681	-0.214745	-0.0212703	-3.67687e-07	0.674305	0.00694092	-0.226156	0.000184712	0.000489052
FOXO1_02	Other	0.600558	0.0149197	0.30134	1.93209e-05	-0.00088645	0.469939	-0.0274059	0.416134	0.0103428	-0.000963865
FOXO3_01	Other	0.409037	0.127849	0.398054	-0.000959713	-9.48225e-05	0.629756	3.66023e-05	0.251438	0.043532	0.00165361
FOXO4_01	Other	0.716606	0.0819809	-0.128087	-0.0178426	0.00388698	0.717016	-0.000946344	-0.199448	-0.00948213	0.00485403
FOXO4_02	Other	0.435767	0.0133392	0.456826	8.07184e-05	-0.00115385	0.488158	-0.0375965	0.37497	0.00732198	0.000407744
FREAC2_01	Other	0.674343	0.0795711	-0.148687	-4.94127e-05	0.000720164	0.722253	0.000836794	-0.182827	-0.000222129	0.00400395
FREAC3_01	Other	0.553906	0.21399	-0.111221	-0.0569843	0.000184766	0.670605	0.0256584	-0.176044	-0.00520977	0.00870324
FREAC4_01	Other	0.879238	0.0083862	-0.06446	-0.000327772	0.00204039	0.773285	-0.00618486	-0.110795	-0.00218612	0.00181685
FREAC7_01	Other	0.219382	0.609603	-0.0120858	-0.0815442	0.00548543	0.805642	0.118853	-0.0369146	0.000481603	0.00672466
GATA_C	Other	0.82309	0.00172784	-0.109745	0.00376228	-0.00439675	0.790077	-0.00383468	-0.105093	0.0281094	-0.000157952
GATA1_01	Other	-0.403566	-0.0942307	-0.000292312	-0.142583	-0.118454	-0.909227	0.0147235	-5.76093e-05	0.00585308	-0.0139792
GATA1_02	Other	0.69113	0.0280721	-0.169095	0.0196844	-0.0186526	0.414644	-0.00129196	-0.11255	0.183924	0.00479352
GATA1_03	Other	0.508191	-0.0625131	-0.22063	7.86435e-07	0.0253432	-0.0942336	-0.0886805	-0.181612	-0.0126304	-0.000724491
GATA1_04	Other	0.84124	-5.86264e-05	-0.0247969	-0.0110581	0.00240571	0.776759	0.00523984	-0.0408499	0.069678	0.0035974
GATA1_05	Other	0.756839	-0.00341594	-0.044353	-0.0104691	0.00859727	0.800568	0.00309689	-0.0223848	-0.0278729	-0.00262192
GATA2_01	Other	-0.317854	-0.000513891	-0.0518078	-0.125967	-0.00740314	-0.782377	0.0399314	0.00315391	-0.00927594	-0.00925262
GATA3_01	Other	0.430075	-0.0185139	-0.161049	-0.0983807	-0.0275745	-0.466013	0.0407045	-0.11021	0.0718367	0.0107201
GATA6_01	Other	0.62076	0.00623053	-0.275446	0.0268883	0.00507605	0.592891	-0.0208497	-0.240317	0.0408389	8.68275e-05
GFI1_01	Other	0.287527	-0.237033	-0.110504	-0.210553	-0.0107694	0.00595363	-0.170089	-0.120619	-0.456629	0.0078765
GR_Q6	Other	0.366165	-0.377233	0.167342	0.0106401	0.000142542	-0.131658	-0.264738	0.383479	-0.00882272	0.0105223
GRE_C	Other	0.114551	-0.594247	0.143585	-0.00108573	0.0198969	-0.101809	-0.00729659	0.213207	-0.0314644	0.0188051
HAND1E47_01	bHLH	0.191649	-0.56344	0.0908488	-0.0503178	-0.000135528	-0.222233	-0.0361059	0.336447	-0.170895	0.0153436
HEN1_01	bHLH	-0.19457	-0.588912	0.0304287	-0.00689675	-0.00418053	-0.881201	0.00165496	0.00406873	-0.0215796	0.00285712
HEN1_02	bHLH	-0.625468	-0.27429	-0.00477692	-0.00213402	-0.0194999	-0.879082	0.0744016	0.00342564	-9.33681e-05	-0.0179299
HFH1_01	Other	0.1152	0.4332	0.3448	-0.0418846	0.0131711	0.713001	0.0111181	0.234565	0.00131125	0.0028221
HFH3_01	Other	0.151556	0.382166	0.356605	-0.0172829	0.0110286	0.565048	0.0115278	0.382755	0.00342479	0.000518179
HLF_01	bZIP	0.505372	0.319257	0.0588032	-0.0192153	-0.000231784	0.792362	0.108843	0.0243608	0.00865595	0.00200762
HMX1_01	Homeo	-0.146151	-0.0824156	-0.00171312	-0.197577	-0.0301628	-0.84218	0.0486406	-0.0264833	-0.00430444	-3.19552e-05
HNF1_01	Homeo	0.0899629	0.487388	0.155977	-0.17165	0.0134977	0.911362	0.0154955	0.00450771	-0.000104777	0.0183985
HNF1_C	Homeo	0.634226	0.106508	0.00193719	-0.0884944	0.0159122	0.818042	0.0042003	-0.0199493	-0.0212926	0.0612818
HNF3B_01	Other	0.0860999	0.367182	0.425591	-0.078827	0.000340215	0.545493	0.0424757	0.358347	0.00136022	0.00180821
HNF4_01	Other	0.363202	-0.229765	-0.261784	-0.0562508	-0.00383438	-0.308451	0.0014622	-0.441999	-0.0105452	0.0375554
HNF4_01_B	Other	0.350374	-0.336491	-0.090861	-0.035872	-0.0128234	-0.0692585	-0.0193114	-0.54529	0.0363078	-0.00235253
HOX13_01	Homeo	-0.165307	-0.140567	0.279478	0.0048834	0.0826159	-0.795345	0.103602	0.00132372	-0.00254067	0.0253846
HOXA3_01	Homeo	0.607395	0.027019	0.0213507	0.000261065	-0.119202	0.643456	-0.0121652	0.0618704	0.0630253	-0.0348042
HSF1_01	Other	0.642865	-0.0363314	0.00166937	-0.0320311	-0.000737734	0.325127	-0.0483029	-0.0744872	0.0260758	0.0388112
HSF2_01	Other	0.751299	-0.0182022	0.0173976	-0.0509728	-0.00798683	0.337556	-0.113788	-0.0885481	0.0108325	0.116753
HTF_01	bZIP	0.408634	0.00670516	-0.0337645	0.0116674	-0.0648902	-0.339898	0.16012	-0.117591	0.0649355	-0.000323711
IK1_01	Other	0.0952432	-0.412782	0.0628041	-0.1965	0.00251232	-0.270889	-0.0985765	-0.00353097	-0.0684872	0.003833
IK2_01	Other	0.0252641	-0.429194	0.00333567	-0.0964475	-2.3527e-05	-0.606655	-0.00308052	-0.107813	-0.0207698	-0.0624207
IK3_01	Other	0.159663	-0.520215	0.0646848	-0.00413198	-8.39017e-07	0.0100689	-0.111661	-0.00113068	-0.299237	-0.176317
IRF1_01	Other	0.387593	0.00141798	-0.436996	-0.0271635	-0.0442605	0.356075	0.00118881	-0.447486	-0.000207703	-0.0223737
IRF2_01	Other	0.469212	-0.0321081	-0.36611	-0.00673683	-0.0132788	0.224761	-0.0113235	-0.60118	-0.00397836	-0.00745261
IRF7_01	Other	0.429163	6.41487e-05	-0.19491	-0.19965	-0.0201592	0.104307	-0.0705998	-0.338409	-0.12455	-0.12323
ISRE_01	Other	0.381001	-0.168213	0.265993	-0.0156259	-0.00739486	0.0521566	-0.139029	0.42432	-0.000491018	-0.00667268
LHX3_01	Homeo	0.0269967	0.635221	9.19922e-05	-0.240142	0.0481379	0.796804	0.0857874	0.00737665	-0.0299095	0.0431565
LMO2COM_01	Other	-0.569342	-0.183863	-0.0282752	-0.0614605	-0.0450243	-0.893241	0.078532	0.000830396	-0.0171628	0.000244975
LMO2COM_02	Other	0.881322	-0.0016865	-0.0497694	0.00846007	-0.0014319	0.694434	-0.00241486	-0.149745	0.0469198	-0.0215935
LUN1_01	Other	0.0262271	-0.408775	0.0524504	-0.0626093	0.00822133	-0.423191	-0.0703452	0.125229	-0.0107586	0.00639924
LYF1_01	Other	0.00378127	-0.476283	0.0163922	-0.209102	-0.0109206	-0.396841	-0.0148592	0.00165043	-0.136384	-0.0023327
MAX_01	bHLH	0.000120957	-0.0557346	0.186407	-0.0300977	-0.0399347	-0.461653	0.00267719	0.0514784	-0.0362267	-0.0198407
MAZR_01	Other	-0.630013	0.0013197	-0.0707729	-0.13495	0.0914439	-0.781404	0.117767	-0.0071574	-0.0249683	0.0180244
MEF2_01	Other	0.645725	0.0558848	0.0154426	-0.116369	-4.16255e-05	0.892066	-0.000640419	0.0206237	-0.0013823	-0.000894433
MEF2_02	Other	0.559907	0.292995	0.0255578	-0.0359714	0.0263871	0.848845	0.0376563	-0.0126846	0.00158795	0.0169729
MEF2_03	Other	0.376185	0.447481	0.0737427	-0.00253059	0.0176118	0.867642	0.021532	6.68053e-05	0.0122808	0.00236093
MEF2_04	Other	0.41826	0.388504	0.00483167	-0.129272	0.000892156	0.884407	0.0672742	2.38393e-05	0.0225142	0.000478911
MEIS1_01	Homeo	0.543856	-0.265171	-0.0571547	-0.0118308	-0.00276372	-0.0999743	-0.129796	-0.559754	0.0682102	-0.00210037
MEIS1AHOXA9_01	Homeo	0.767395	-0.0786719	-0.000729168	-0.0677079	-0.000283783	0.592375	-0.203844	1.29556e-05	-0.00787088	-0.00378554
MIF1_01	Other	-0.0201566	-0.413337	0.0726477	0.0021377	-4.70703e-07	-0.818938	0.0304094	-0.011765	-0.000609607	-0.00364412
MRF2_01	Other	0.238863	0.00136619	-0.49765	-0.113241	0.0148118	0.273681	0.0602873	-0.446536	-0.11151	-0.00437298
MSX1_01	Homeo	0.502439	-0.0187273	0.141602	0.0460659	-0.0227906	0.551044	-0.0011468	0.119126	0.096053	-0.00645319
MYB_Q6	Other	0.245396	-0.349314	-0.0363977	-0.00191564	-0.00662982	-0.527443	-0.00807192	0.00239441	-0.00552378	-0.0337625
MYCMAX_01	bHLH	-0.0154998	-0.331264	0.00330862	-0.0419959	-0.0211213	-0.925802	0.00834365	0.000755077	-0.000630447	-0.000310435
MYCMAX_02	bHLH	0.00868111	-9.19607e-06	-0.334461	-0.000127727	-0.0392736	-0.358694	0.0936763	-0.00748145	-0.143369	-0.0156035
MYCMAX_03	bHLH	-0.475782	-0.0211636	-0.00960044	-0.190058	-0.00225418	-0.897388	0.037012	-0.00123956	-0.00736139	-0.00241016
MYOD_01	bHLH	-0.1498	-0.252662	-0.108882	-0.162673	-0.136156	-0.661266	0.0785173	-0.00240341	-0.0357136	-0.165172
MYOD_Q6	bHLH	-0.00866381	-0.899739	0.0076597	-0.0086032	0.000141401	-0.920375	-0.0105149	0.00730374	-0.00174644	0.00143603
MYOGNF1_01	Other	-0.614123	-0.0878743	0.0678411	-0.0375963	-0.000278285	-0.907754	0.0377855	0.00711995	-0.00407529	0.0101776
MZF1_01	Other	-0.338566	-0.11388	-0.0695875	-0.216224	0.0999192	-0.830366	0.0534809	0.00333997	-0.031388	0.0117489
MZF1_02	Other	-0.247604	-0.0526801	-0.0980195	-0.182802	0.0673699	-0.697328	0.0598114	-0.0446227	-0.0304198	0.0267414
NCX_01	Homeo	0.392668	-0.0201403	0.166905	0.0883349	-0.0308638	0.00861633	0.00130442	-0.0104048	0.215999	-0.0455175
NF1_Q6	Other	0.000172519	-0.673131	0.0399689	-0.0864083	0.0179746	-0.667344	-0.047216	0.049522	-0.107192	0.00370024
NFAT_Q6	Other	0.457032	0.0101378	-0.156127	-0.163735	-0.0827074	0.464584	-0.00819085	-0.144979	-0.175764	-0.0820984
NFE2_01	bZIP	0.334338	-0.0624965	0.0768799	-0.197337	-0.0860382	0.00140057	0.0284605	0.000196889	-0.0314368	-0.551486
NFKAPPAB_01	Other	0.0140246	-0.805264	0.00753678	-0.0366361	0.00846114	-0.666909	-0.0419639	0.0376051	-0.0584292	0.0112646
NFKAPPAB50_01	Other	-0.0553921	-0.476215	-0.0558259	-0.0670668	0.0060485	-0.727087	0.022626	0.00451099	0.0177755	0.0271692
NFKAPPAB65_01	Other	0.0978827	-0.229204	0.157665	-0.00162536	0.0299527	-0.363518	-0.0962303	0.260349	-0.01111	-0.0180267
NFKB_C	Other	0.0588616	-0.70768	0.00450753	-0.026846	0.0191855	-0.77302	-0.0644668	-0.00291309	-0.0157672	0.00841979
NFKB_Q6	Other	0.0117247	-0.323888	0.0751204	-0.0306103	-0.00021277	-0.514655	0.0426747	-0.0037061	-0.0904201	0.0167037
NFY_01	Other	0.00379521	0.167181	-0.0219895	-0.512743	0.0287505	-0.218981	0.16506	-0.0894131	-0.255616	0.0162671
NFY_C	Other	0.0443024	-0.217022	0.33813	-0.14201	0.000448423	-0.374734	3.13354e-07	0.255658	-0.0587393	0.0484246
NFY_Q6	Other	0.0312179	0.211796	-0.0747974	-0.527632	0.00173616	-0.205675	0.145622	-0.0828846	-0.305823	0.0115682
NGFIC_01	Other	-0.764396	0.0550637	-0.000163544	-0.0465453	0.0206917	-0.899264	0.0684911	6.15161e-06	-0.00169605	0.000476352
NKX22_01	Homeo	0.630191	0.0858245	0.190328	-0.0324559	-0.000427479	0.930401	0.000462995	0.031053	3.94066e-06	-0.0043371
NKX25_01	Homeo	0.702276	0.00505941	0.00210245	-0.0140375	-0.131427	0.701799	0.00263897	6.74444e-05	-0.0108599	-0.0686228
NKX25_02	Homeo	0.456323	0.171201	0.265436	-0.0366551	0.00249644	0.730724	3.84157e-05	0.2316	-0.000156431	0.010158
NKX3A_01	Homeo	0.050762	0.847167	0.0110979	-0.0516865	0.00627262	0.759334	0.191195	0.0171631	0.00546653	0.00279269
NKX61_01	Homeo	0.0688606	0.426392	0.333533	-0.113516	4.26884e-05	0.597739	0.0253943	0.253465	-0.033622	0.0171633
NMYC_01	bHLH	-0.551055	0.0190122	0.0199822	-0.103753	0.00122431	-0.748895	0.130018	-0.00604115	-0.0117452	1.21032e-05
NRF2_01	bZIP	0.0879806	0.438204	-0.00601008	-0.140732	-0.0440945	-0.0721994	0.550384	-0.0454402	-0.0769733	-0.0852949
NRSF_01	Other	-0.392068	-0.0251107	-0.349122	0.00543385	-0.0627677	-0.830665	0.102184	-0.0145185	0.00449089	-0.0195084
OCT_C	Homeo	0.415213	0.10793	0.2111	-0.0926647	0.0132343	0.646598	0.00564847	0.127198	-0.05017	0.000725877
OCT1_01	Homeo	0.275667	0.335927	0.134518	-0.103728	0.00257395	0.76674	0.0742194	-0.000824226	-0.00382774	0.00728068
OCT1_02	Homeo	0.347653	0.354963	-0.00325494	-0.19763	0.000542025	0.849314	0.0274746	-0.0309208	-0.0175775	-0.000989776
OCT1_03	Homeo	0.853448	0.0238171	0.0188631	-0.0209821	0.007906	0.886284	9.3025e-05	-0.00079316	0.0406034	-0.000228891
OCT1_04	Homeo	0.103398	0.649438	-0.00169877	-0.179665	0.00358147	0.640655	0.261407	-0.0110163	-0.0119292	0.0109354
OCT1_05	Homeo	0.38782	0.0108204	0.244685	-0.0201795	0.0219813	0.510648	-6.42287e-05	0.0719004	-1.10055e-06	-0.000247547
OCT1_06	Homeo	0.63982	0.00289441	0.0511747	-0.180782	-0.000767508	0.467841	0.0484493	0.0403796	-0.0330698	-0.000628887
OCT1_07	Homeo	0.0314355	0.628354	0.156249	-0.121092	0.0135157	0.754656	0.0840022	0.094422	-0.0136178	0.00218658
OCT1_Q6	Homeo	0.567198	-0.000289956	-0.0694144	-0.270157	2.52072e-08	0.483448	-0.00916503	-0.193949	-0.030536	-0.0164941
OLF1_01	Other	-0.195663	-0.375745	-0.0158971	-0.16599	0.0551863	-0.909173	0.00652435	-0.010729	0.000594739	0.00101922
P300_01	Other	-0.314206	-0.0815943	-0.0538145	-0.180804	0.000812236	-0.71457	0.153242	-0.0272643	-0.0156363	-0.0131412
P53_01	Other	-0.0988783	-0.703613	-0.00262394	-0.000835689	0.00273991	-0.886868	0.00748095	0.00227702	-0.0135984	-0.000116294
P53_02	Other	0.425873	-0.374263	0.103704	-0.00210034	0.000276194	-0.00774873	-0.132912	0.237252	-0.000319504	-0.0479424
PAX2_01	Other	0.00228843	-0.181115	0.15557	-0.157656	-0.0827563	-0.848305	0.0797475	-0.000413895	0.0224256	0.00451859
PAX2_02	Other	0.478672	-0.128286	-0.138753	-0.036205	-0.0403335	0.0874233	-0.073048	-0.455526	-0.00136163	-0.000137669
PAX3_01	Homeo	0.00327091	0.0209605	0.408237	-0.345219	1.68859e-05	-0.539341	0.159709	0.0705352	0.0183707	4.7881e-05
PAX4_01	Homeo	-0.932914	0.0110315	-0.00559882	-0.0012119	-0.00106775	-0.876928	0.0903395	-0.0026866	0.00510928	0.000162745
PAX4_02	Homeo	0.182968	0.35272	-0.00137803	-0.220278	0.00189648	0.585519	0.0663611	-0.0738028	-0.0838485	0.00298362
PAX4_03	Homeo	-0.46714	-0.15541	0.00986602	-0.131256	0.117094	-0.778815	0.050073	6.3721e-05	-0.075428	0.0232828
PAX4_04	Homeo	0.0108262	-0.154058	-0.549861	-0.11073	0.0072008	-0.314079	-0.000377145	-0.189815	-0.0947007	0.00243701
PAX5_01	Other	-0.884748	0.00140624	-0.0625646	-0.000384738	-0.00476388	-0.888169	0.0785419	-0.00937969	0.00645168	0.000244484
PAX5_02	Other	-0.759984	-0.0210588	-0.143307	-0.00291413	-0.000239223	-0.821014	0.100203	-0.0401628	0.00334709	0.000200857
PAX6_01	Homeo	0.606762	-0.0369975	0.0641361	-0.0248523	-0.0528154	0.129768	-0.225421	0.359765	-0.00760553	-0.00602788
PBX1_01	Homeo	0.10232	0.435892	-0.040578	-0.24174	0.0304789	0.717851	0.0527541	-0.0175789	-0.064538	0.00624443
PBX1_02	Homeo	0.275226	-0.00196459	-0.0780744	-0.390728	0.000290654	0.449595	0.0139884	-0.0162807	-0.317078	0.00368973
POU3F2_01	Homeo	0.00378428	0.548406	0.0729905	-0.296981	0.0154879	0.712796	0.143173	0.100196	-0.0197594	0.00812913
POU3F2_02	Homeo	0.212097	0.480897	0.17552	-0.063704	0.011346	0.834225	0.0209234	0.0957143	0.00206169	0.00848758
POU6F1_01	Homeo	0.0229682	0.712573	0.034572	-0.170748	0.0164015	0.736211	0.14243	0.00262167	-0.0688679	0.00383668
PPARA_01	Other	0.2792	-0.337438	-0.269491	-0.0460753	-0.00402639	-0.0801097	-0.047478	-0.584173	-0.0227539	0.0072925
PPARG_01	Other	0.465947	-0.301008	-0.138528	-0.0237875	0.0148441	-0.00120221	-0.120383	-0.417755	-0.0597776	0.071355
PPARG_02	Other	0.562492	-0.066532	0.0112399	-0.107888	-0.0172865	-0.274208	-0.0766818	-0.0918756	0.00201844	-0.137714
PPARG_03	Other	0.194672	-0.425777	-0.134249	-0.0649443	0.00883827	-0.391741	0.000685779	-0.454385	-0.0237256	-0.015869
RFX1_01	Other	0.521217	-0.322245	-0.0370435	-0.00793012	0.0159237	-0.133252	0.0529189	-0.237101	-0.093438	-0.0266913
RFX1_02	Other	0.624261	-0.00234287	-0.233493	-0.000256631	-0.0209451	-0.0373868	0.00170512	-0.332701	0.0380645	-0.0205338
ROAZ_01	Other	-0.0278148	-0.46804	-0.195724	-0.0430125	0.0466001	-0.71606	-0.0035444	-0.106771	-0.00329557	-0.000146645
RORA1_01	Other	0.698547	-0.116901	-0.126546	-0.000191987	6.9395e-05	0.622145	-0.136669	-0.149768	0.0102192	0.00447272
RORA2_01	Other	0.709018	-0.00878774	-0.0323031	-0.0947356	-0.0332251	0.757385	-0.0231763	-0.0040416	-0.0198832	-0.000597761
RREB1_01	Other	-0.414606	-0.113022	-0.072361	-0.237519	0.0322137	-0.776226	0.0727939	-0.0231006	-0.0785859	0.0172271
RSRFC4_01	Other	0.315256	0.531247	0.0977863	-0.00684828	0.00898024	0.855911	0.0356947	0.0598111	0.0232111	-2.54957e-05
S8_01	Homeo	0.314852	0.410424	-0.00416475	-0.106217	0.0662603	0.900678	0.0111436	-0.00174849	-0.00533986	0.0433888
SEF1_C	Other	0.00103256	-0.813976	-7.24744e-05	-0.00936566	0.0102787	-0.801441	-0.0310102	0.0018533	-0.000511021	0.000336146
SOX5_01	Other	0.339399	0.42464	-0.0287582	-0.0560734	0.0135185	0.909713	0.0310802	-0.0190734	-0.0102872	-0.000104114
SOX9_B1	Other	0.554777	0.0467357	-0.214545	-0.0229421	0.0363354	0.366246	0.0655918	-0.480104	0.000892389	0.00163949
SP1_01	Other	-0.413074	0.136255	0.0111145	-0.206932	0.042153	-0.54432	0.277899	0.000536355	-0.065682	0.000285417
SP1_Q6	Other	-0.337145	0.323775	-0.00533582	-0.184016	0.00445552	-0.67129	0.249322	-0.00236186	-0.0186068	-0.00218668
SPZ1_01	bHLH	-0.64142	-0.0825927	-0.0440727	-0.0602643	0.0763519	-0.884495	0.05947	-0.00261683	-0.0107782	0.00529404
SREBP1_01	bHLH	0.000715722	-0.350519	0.0954265	-0.0967801	0.00273324	-0.399073	2.32476e-06	0.0203072	-0.224385	0.0296087
SREBP1_02	bHLH	-0.0500427	-0.550315	-0.0197723	-0.218104	0.0258115	-0.69422	0.0144181	-0.012819	-0.0995772	0.0121393
SRF_01	Other	0.808564	0.0487675	-0.00111605	-1.28172e-05	-0.00635838	0.511463	0.0645643	0.0109146	0.0858084	-0.0598985
SRF_C	Other	0.518492	-0.0545611	0.0117213	-0.0137933	-1.32327e-05	-0.00321193	-0.0903485	0.163193	0.0164399	-0.00342915
SRF_Q6	Other	0.426609	-0.0826625	-0.217531	-0.163719	0.0517859	-0.0188714	0.014211	-0.510555	-0.0309244	0.0174256
SRY_01	Other	0.416493	0.22944	-0.201849	-0.0801163	0.00106871	0.627267	0.00990519	-0.265271	-0.0253361	1.89676e-05
SRY_02	Other	0.380901	0.255623	-0.210602	-0.04979	0.0318307	0.761982	0.0343145	-0.14623	0.00279655	0.00641285
STAT_01	Other	0.624377	-0.00892104	0.000365355	-0.157301	-0.00197006	0.100301	0.0023499	0.0625958	-0.331154	-0.0470957
STAT1_01	Other	0.075279	-0.00111033	-0.00876431	-0.563792	-0.042087	-0.411612	0.0669064	-0.015298	-0.248181	-0.0831341
STAT1_03	Other	0.21124	-0.262138	0.00365728	-0.0606576	-0.00600827	-0.0802752	-0.220201	0.113088	0.00257061	-0.0908553
STAT3_01	Other	0.126525	-0.171093	0.0414082	-0.261871	-0.0464833	-0.448937	0.0683986	0.0423789	-0.135479	-0.0671975
STAT3_02	Other	-0.087654	-0.0309287	0.193711	0.0260981	-0.0163367	-0.636539	0.0246055	0.00863766	0.104295	-8.78127e-05
STAT4_01	Other	0.391912	-0.000134886	-0.0242866	0.000435566	-0.167755	0.0485836	-0.109714	0.0902783	-0.200456	0.0113613
STAT5A_01	Other	0.446251	-0.0317052	0.148562	-0.0812376	0.00169962	0.536015	0.0017558	-0.0363234	-0.0228366	-0.0196865
STAT5A_02	Other	0.480361	-0.0465265	-0.0192111	-0.227826	0.0184707	-0.260351	0.00253651	-0.0154667	-0.323852	0.000919335
STAT5B_01	Other	0.394504	0.0246479	0.046445	-0.305914	0.00207805	0.410401	-0.00228699	0.348203	-0.0310888	-0.0463423
STAT6_02	Other	-0.054152	-0.0195521	0.0217486	0.0190645	-0.0746171	-0.706807	0.00750057	0.000104438	0.0123158	-0.0271889
TAL1ALPHAE47_01	bHLH	0.123838	-0.392494	0.000389428	-0.230995	-0.145585	-0.370281	0.0645645	-0.018832	-0.0420196	-0.452794
TAL1BETAE47_01	bHLH	0.152206	-0.413107	0.00184252	-0.222313	-0.0265092	-0.604917	0.0287741	-0.0978	-0.0592519	-0.0429685
TAL1BETAITF2_01	bHLH	0.240808	-0.394134	0.0146028	-0.0850658	-0.164303	-0.372555	0.039199	-0.0241981	-0.0304749	-0.417916
TATA_01	Other	0.769353	0.0951454	-0.0549323	0.01041	0.00221553	0.770272	0.0147158	-0.0931252	0.0486947	0.0015203
TATA_C	Other	0.673977	0.160489	0.0277814	-0.000299441	0.0050574	0.836713	0.000709389	0.00442333	0.0231841	0.0145397
TAXCREB_01	bZIP	-0.737771	0.0170067	0.00650945	-0.044307	0.00029972	-0.831709	0.0826804	-0.000158101	0.00179468	-0.00398666
TAXCREB_02	bZIP	-0.166868	-0.150103	-0.0764813	-0.161639	0.00332426	-0.812715	0.0913706	-0.00811574	-0.012994	0.000177219
TBP_01	Other	0.00217924	0.788233	0.0573305	-0.0975849	0.0127112	0.629835	0.255	0.0685985	0.000458873	0.000399537
TCF11_01	bZIP	0.408643	-0.217883	0.12014	-0.0580743	0.000237804	-0.118032	0.00515243	0.124619	-0.0047541	-0.0834794
TCF11MAFG_01	bZIP	0.52105	-0.0733853	-0.0313165	-0.108986	-0.108769	-0.116593	0.0002003	-0.154818	-0.0193023	-0.115403
TGIF_01	Homeo	0.614959	-0.267041	0.0163061	-0.000375838	-0.00389435	0.0579684	-0.279617	0.00172966	0.00221875	-0.288521
TST1_01	Homeo	0.437585	-0.247099	-0.0179502	-0.092917	-0.00388328	0.10116	-0.00747085	-0.38675	-0.0720002	0.000530401
USF_01	bHLH	0.293581	-0.405478	-0.00734258	-0.0668236	1.73757e-05	-0.673187	-0.039106	-2.74068e-05	-0.0360844	0.0180935
USF_02	bHLH	0.0802126	-0.571739	0.0263142	-0.0415487	0.0588182	-0.221794	-0.0523457	-0.00670952	-0.132495	0.0563082
USF_C	bHLH	-0.514559	0.0160245	-0.0225199	-0.0196632	0.0596346	-0.814422	0.0230949	-0.000820964	0.000423773	0.02962
USF_Q6	bHLH	-0.0386199	-0.124461	0.0718035	-0.168037	-0.160748	-0.606707	0.0293995	0.0174121	-0.180105	-0.012636
XBP1_01	bZIP	0.0967436	-0.127772	0.0179694	-0.210944	-0.0404749	-0.647407	0.193515	0.0103482	0.0179676	0.000222856
YY1_01	Other	0.326251	-0.00368577	4.48842e-06	-0.0604162	-0.149638	-0.0267448	0.385585	-0.000623906	0.0150774	-0.115143
YY1_02	Other	-0.029166	-0.0418145	0.216877	-0.0646421	-0.417542	-0.557235	0.226152	0.0294727	3.69035e-07	-0.0943552
ZIC1_01	Other	-0.263578	-0.287006	0.075207	-0.15711	0.116017	-0.794033	-0.00161805	0.0270181	-0.0484944	0.0465308
ZIC2_01	Other	-0.250921	-0.425306	0.0469557	-0.0854442	0.0968643	-0.72952	0.00880589	0.00335423	-0.0927276	0.0659966
ZIC3_01	Other	-0.299792	-0.353672	0.0865384	-0.0839356	0.0886556	-0.823793	0.00990063	-4.55938e-05	-0.056919	0.0144996
ZID_01	Other	-0.00283962	-0.436587	0.104369	-0.00108059	-0.0684596	-0.833986	0.0356538	0.0269588	0.0293971	-0.0245969

## Sheet: Table S1b
Table S1b - Composition ratios of PC1-5 in myoblast/myotube for ENCODE TFBSs
			-1	0	1
	Myoblast
ENCODE TFBS	PC1	PC2	PC3	PC4	PC5
CEBPb	0.477079	0.0205269	-0.0108179	-0.219694	-0.00460591
FOSL1	0.243327	0.172383	0.00176495	-0.403165	0.00339053
Max	0.507758	-0.0152661	-0.00436911	-0.198911	-0.00998306
MyoD	0.642396	-0.118388	0.00450128	-0.0611679	0.00338796
NRSF	-0.543285	0.0281399	-0.00159397	0.0700806	-0.117437
USF1	0.399297	-0.0558064	-0.00516092	-0.290989	-0.00996943
myogenin	0.0664433	-0.224002	-0.0648495	0.126923	-0.0158823
	Myotube
ENCODE TFBS	PC1	PC2	PC3	PC4	PC5
CEBPb (60h)	0.38899	0.0870644	-0.0492043	-0.318364	-0.00171522
CTCF (60h)	0.0487074	0.321606	-0.000248463	-0.0556465	-0.433611
E2F4 (60h)	-0.0652364	0.526727	6.76867e-05	-0.210259	0.0169108
HEB (60h)	0.0445844	0.154423	0.00299245	-0.451411	0.000263727
Max (60h)	0.171484	0.0353527	-0.00766887	-0.282069	0.00779764
MyoD (60h)	-0.0914328	0.4396	-0.000114815	-0.110196	-0.00524452
Pol2 (60h)	-0.657542	0.148571	-0.0393208	0.0430252	0.0114968
Pol2pS2 (60h)	-0.477648	0.124645	-1.26875e-05	0.00674557	0.0499184
USF1 (60h)	0.311468	-0.00678893	0.0280136	-0.360776	-0.0387174
myogenin (60h)	-0.499004	0.226879	6.081e-05	-0.0198762	-0.0215898
TFBSs by ChIP-seq from ENCODE/Caltech (GSE36024)
http://hgdownload.cse.ucsc.edu/goldenpath/mm9/encodeDCC/wgEncodeCaltechTfbs
